# Supplementary material for: Layer-by-Layer Deposited Multi-Modal PDAC/rGO Composite-Based Sensors
Source: Foods. 2023 Jan 6;12(2):268. doi: 10.3390/foods12020268 (PMC9857774; doi:10.3390/foods12020268)
Supplement: Supplementary file 1 [file foods-12-00268-s001.zip]

Archive with 1 entries (1 files):
- foods-2113822-supplementary.pdf
